# Supplementary material for: Clinical and Virological Features of Patients Hospitalized with Different Types of COVID-19 Vaccination in Mexico City
Source: Vaccines (Basel). 2022 Jul 26;10(8):1181. doi: 10.3390/vaccines10081181 (PMC9330015; doi:10.3390/vaccines10081181)
Supplement: Supplementary file 1 [file vaccines-10-01181-s001.zip]

Archive with 1 entries (1 files):
- vaccines-1788105-supplementary.pdf
